# Supplementary material for: Polyphenol Extract from Evening Primrose (Oenothera paradoxa) Inhibits Invasion Properties of Human Malignant Pleural Mesothelioma Cells
Source: Biomolecules. 2020 Nov 19;10(11):1574. doi: 10.3390/biom10111574 (PMC7699585; doi:10.3390/biom10111574)
Supplement: Supplementary file 1 [file biomolecules-10-01574-s001.zip]

Archive with 2 entries (2 files):
- Supplementary 1S_2S final.pdf
- Supplementary 3S final.pdf
